# Supplementary material for: Tiny but Mighty: Small RNAs—The Micromanagers of Bacterial Survival, Virulence, and Host–Pathogen Interactions
Source: Noncoding RNA. 2025 May 5;11(3):36. doi: 10.3390/ncrna11030036 (PMC12101431; doi:10.3390/ncrna11030036)
Supplement: Supplementary file 1 [file ncrna-11-00036-s001.zip › Table_S1.xlsx]

## Sheet: Sheet1
Adhesion System	Gene Encoding the System	Components	Bacteria Found In	Regulators	Reference
Type 1 Fimbriae	fimA, fimB, fimC, fimD, fimH	FimA (major subunit), FimH (adhesin), Chaperone-usher system	Escherichia coli, Salmonella spp.	FimB, FimE, H-NS, CRP	Klemm & Schembri (2000)
P pili (Pap fimbriae)	papA, papC, papD, papG	PapA (major pilin), PapG (adhesin), Chaperone-usher system	Uropathogenic Escherichia coli (UPEC)	PapI, PapB, Lrp	Lane & Mobley (2007)
S-fimbriae (Sfa)	sfaA, sfaB, sfaC, sfaS	SfaA (major subunit), SfaS (adhesin), Chaperone-usher system	Uropathogenic Escherichia coli (UPEC)	SfaB, H-NS, CRP	Korhonen et al. (1985)
F1C fimbriae (F1C)	focA, focB, focC, focG	FocA (major pilin), FocG (adhesin), Chaperone-usher system	Escherichia coli	H-NS, CRP	Ott et al. (1988)
Curli Fibers	csgA, csgB, csgC, csgD	CsgA (major subunit), CsgB (nucleator), CsgD (regulator)	Escherichia coli, Salmonella spp.	CsgD, RpoS, OmpR	Barnhart & Chapman (2006)
Type IV Pili	pilA, pilB, pilC, pilD	PilA (major pilin), PilT (retraction motor), PilQ (secretin)	Pseudomonas aeruginosa, Neisseria meningitidis, Vibrio cholerae	cAMP-CRP, PilS/PilR	Craig & Li (2008)
Afimbrial Adhesins	afaA, afaB, afaC	AfaE (adhesin), AfaD (usher protein)	Escherichia coli	H-NS, CpxR	Le Bouguénec (2005)
Intimin-Adhesin System	eae, tir	Intimin (adhesin), Tir (receptor)	Enteropathogenic Escherichia coli (EPEC), Enterohemorrhagic Escherichia coli (EHEC)	Ler, PerC	Kenny et al. (1997)
Mycobacterial Adhesins	hbha, lprG	HBHA (heparin-binding hemagglutinin), LprG (lipoprotein)	Mycobacterium tuberculosis	PhoPR, SigH	Pethe et al. (2001)
MSCRAMMs	fnbA, fnbB, clfA, clfB	FnBP (fibronectin-binding proteins), ClfA (clumping factor)	Staphylococcus aureus	SarA, Agr	Patti et al. (1994)
Autotransporter Adhesins	aidA, iga	AidA (adhesin involved in diffuse adherence), IgA protease	Escherichia coli, Neisseria gonorrhoeae	FNR, RpoE	van Ulsen et al. (2003)
Dr Fimbriae	draA, draB, draC	DraE (adhesin), DraB (chaperone), DraC (usher)	Diffusely adherent Escherichia coli (DAEC)	CpxR, H-NS	Nowicki et al. (1990)
References
Klemm, P., & Schembri, M.A. (2000). "Fimbrial adhesins of Escherichia coli." Cellular and Molecular Life Sciences.
Lane, M.C., & Mobley, H.L. (2007). "Uropathogenic Escherichia coli and its pili." Microbiology and Molecular Biology Reviews.
Korhonen, T.K., Valtonen, M.V., Parkkinen, J., Väisänen-Rhen, V., Rhen, M., Finne, J., & Orskov, I. (1985). "S fimbriae and their role in Escherichia coli adhesion." Infection and Immunity.
Ott, M., Hoschuetzky, H., Jann, K., van Die, I., & Hacker, J. (1988). "Gene clusters encoding F1C fimbriae of Escherichia coli." PNAS.
Barnhart, M.M., & Chapman, M.R. (2006). "Curli biogenesis and function." Annual Review of Microbiology.
Craig, L., & Li, J. (2008). "Type IV pili structure and function." Nature Reviews Microbiology.
Le Bouguénec, C. (2005). "Afimbrial adhesins of Escherichia coli." Research in Microbiology.
Kenny, B., DeVinney, R., Stein, M., Reinscheid, D.J., Frey, E.A., & Finlay, B.B. (1997). "Enteropathogenic Escherichia coli adhesion and Tir." Cell.
Pethe, K., Puech, V., Daffé, M., & Astarie-Dequeker, C. (2001). "HBHA-mediated adhesion in Mycobacterium tuberculosis." PNAS.
Patti, J.M., Allen, B.L., McGavin, M.J., & Höök, M. (1994). "MSCRAMMs of Staphylococcus aureus." Trends in Microbiology.
van Ulsen, P., van Alphen, L., ten Hove, J., Fransen, F., & Tommassen, J. (2003). "Autotransporter proteins in adhesion." Journal of Bacteriology.
Nowicki, B., Labigne, A., Moseley, S.L., Hull, R.A., & Hull, S.I. (1990). "Dr adhesins of Escherichia coli." Infection and Immunity.
