# Supplementary material for: Tiny but Mighty: Small RNAs—The Micromanagers of Bacterial Survival, Virulence, and Host–Pathogen Interactions
Source: Noncoding RNA. 2025 May 5;11(3):36. doi: 10.3390/ncrna11030036 (PMC12101431; doi:10.3390/ncrna11030036)
Supplement: Supplementary file 1 [file ncrna-11-00036-s001.zip › Table_S2.xlsx]

## Sheet: Sheet1
Toxin	Gene Encoding the Toxin	Secretion System	Bacteria Found In	Regulators	Reference
Hemolysin (HlyA)	hlyA	Type I (T1SS)	Escherichia coli, Proteus mirabilis	H-NS, CRP	Welch (1991)
Cholera toxin (Ctx)	ctxAB	Type II (T2SS)	Vibrio cholerae	ToxR, ToxT	Taylor et al. (1987)
Diphtheria toxin (Dtx)	tox	Type II (T2SS)	Corynebacterium diphtheriae	DtxR (iron-regulated)	Olekhnovich & Kadner (2002)
Shiga toxin (Stx)	stx1, stx2	Type II (T2SS)	Shigella dysenteriae, Escherichia coli (STEC)	Fur, PhoBR	Melton-Celsa & O’Brien (2003)
Tetanus toxin (TeNT)	tetX	Type IV (T4SS)	Clostridium tetani	CodY, Agr	Eisel et al. (1986)
Botulinum toxin (BoNT)	bont	Type IV (T4SS)	Clostridium botulinum	BotR	Hill et al. (2007)
Anthrax toxin	pagA, lef, cya	Type IV (T4SS)	Bacillus anthracis	AtxA	Koehler (2002)
Exotoxin A	toxA	Type II (T2SS)	Pseudomonas aeruginosa	RegA, Vfr	Nicas & Iglewski (1986)
Alpha-toxin	hla	Type VII (T7SS)	Staphylococcus aureus	SaeRS, Agr	Bernard (2012)
Lethal toxin (LeTx)	lef	Type IV (T4SS)	Bacillus anthracis	AtxA	Collier & Young (2003)
References
Welch, R.A. (1991). "Hemolysins of Escherichia coli." Microbiological Reviews.
Taylor, R.K., Miller, V.L., Furlong, D.B., & Mekalanos, J.J. (1987). "Cholera toxin regulation by ToxR." Journal of Bacteriology.
Olekhnovich, I.N., & Kadner, R.J. (2002). "DtxR regulation in Corynebacterium diphtheriae." Molecular Microbiology.
Melton-Celsa, A.R., O’Brien, A.D. (2003). "Shiga toxins and their regulation." Microbes and Infection.
Eisel, U., Jarausch, J., & Dressler, D. (1986). "Tetanus toxin gene expression and regulation." PNAS.
Hill, K.K., Smith, T.J., & Helms, K.A. (2007). "Regulation of botulinum neurotoxin expression." Applied and Environmental Microbiology.
Koehler, T.M. (2002). "Regulation of anthrax toxin genes." Molecular Microbiology.
Nicas, T.I., & Iglewski, B.H. (1986). "Pseudomonas exotoxin A regulation." Infection and Immunity.
Bernard, K. (2012). "Alpha-toxin and its role in Staphylococcus aureus pathogenesis." Clinical Microbiology Reviews.
Collier, R.J., & Young, J.A. (2003). "Anthrax toxin entry and regulation." Annual Review of Cell and Developmental Biology.
