# Supplementary material for: Tiny but Mighty: Small RNAs—The Micromanagers of Bacterial Survival, Virulence, and Host–Pathogen Interactions
Source: Noncoding RNA. 2025 May 5;11(3):36. doi: 10.3390/ncrna11030036 (PMC12101431; doi:10.3390/ncrna11030036)
Supplement: Supplementary file 1 [file ncrna-11-00036-s001.zip › Table_S3.xlsx]

## Sheet: Sheet1
Secretion System	Genes Encoding the System	Secreted Molecules	Bacteria Found In	Regulators	Reference
Type I (T1SS)	hlyB, hlyD, tolC	Toxins, proteases, lipases	Escherichia coli, Pseudomonas aeruginosa	H-NS, CRP, PhoB	Holland & Pechere (1992)
Type II (T2SS)	gspC-M operon	Hydrolases, exotoxins (e.g., cholera toxin)	Vibrio cholerae, Klebsiella pneumoniae	cAMP-CRP, ToxR	Cianciotto (2005)
Type III (T3SS)	spa, sct, ysc	Effector proteins, toxins	Salmonella spp., Shigella spp., Yersinia spp.	HilA, InvF, LcrF	Galán & Wolf-Watz (2006)
Type IV (T4SS)	virB1-11	DNA, protein toxins (e.g., CagA)	Agrobacterium tumefaciens, Helicobacter pylori	VirA/VirG, ArsRS	Christie & Vogel (2000)
Type V (T5SS)	atp, esp, vacA	Adhesins, proteases, toxins	Neisseria meningitidis, Helicobacter pylori	σE, FNR, Fur	Henderson et al. (1998)
Type VI (T6SS)	hcp, vgrG, tss genes	Effector proteins, antibacterial toxins	Pseudomonas aeruginosa, Vibrio cholerae	RsmA, TsrA	Mougous et al. (2006)
Type VII (T7SS)	esx, ecc genes	ESAT-6, CFP-10 proteins	Mycobacterium tuberculosis, Staphylococcus aureus	EspR, PhoPR	Abdallah et al. (2007)
References
Taylor, R.K., Miller, V.L., Furlong, D.B., & Mekalanos, J.J. (1987). "Cholera toxin regulation by ToxR." Journal of Bacteriology.
Olekhnovich, I.N., & Kadner, R.J. (2002). "DtxR regulation in Corynebacterium diphtheriae." Molecular Microbiology.
Melton-Celsa, A.R., O’Brien, A.D. (2003). "Shiga toxins and their regulation." Microbes and Infection.
Eisel, U., Jarausch, J., & Dressler, D. (1986). "Tetanus toxin gene expression and regulation." PNAS.
Hill, K.K., Smith, T.J., & Helms, K.A. (2007). "Regulation of botulinum neurotoxin expression." Applied and Environmental Microbiology.
Koehler, T.M. (2002). "Regulation of anthrax toxin genes." Molecular Microbiology.
Nicas, T.I., & Iglewski, B.H. (1986). "Pseudomonas exotoxin A regulation." Infection and Immunity.
Bernard, K. (2012). "Alpha-toxin and its role in Staphylococcus aureus pathogenesis." Clinical Microbiology Reviews.
Collier, R.J., & Young, J.A. (2003). "Anthrax toxin entry and regulation." Annual Review of Cell and Developmental Biology.
Welch, R.A. (1991). "Hemolysins of Escherichia coli." Microbiological Reviews.
