# Supplementary material for: Tiny but Mighty: Small RNAs—The Micromanagers of Bacterial Survival, Virulence, and Host–Pathogen Interactions
Source: Noncoding RNA. 2025 May 5;11(3):36. doi: 10.3390/ncrna11030036 (PMC12101431; doi:10.3390/ncrna11030036)
Supplement: Supplementary file 1 [file ncrna-11-00036-s001.zip › Table_S4.xlsx]

## Sheet: Sheet1
sRNA	Organism	Conserved Function(s)	Species-Specific Function(s)	Reference
RyhB	E. coli, Salmonella	Iron homeostasis, iron sparring response	Regulates UPEC speccific siderophore aerobactin	Rajdeep Banerjee, Erin Weisenhorn, Kevin J Schwartz, Kevin S Myers, Jeremy D Glasner, Nicole T Perna, Joshua J Coon, Rodney A Welch, Patricia J Kiley. (2020). Tailoring a global iron regulon to a uropathogen. mBio. 11(2):e00351-20.
MicF	E. coli	Downregulation of ompF in response to stress	Involved in multidrug resistance response	Delihas, N., & Forst, S. (2001). MicF: an antisense RNA gene involved in response of Escherichia coli to global stress factors. Journal of Molecular Biology, 313(1), 1–12.
RybB	Salmonella, E. coli	Repression of outer membrane proteins during envelope stress	Enhances survival during host infection in Salmonella	Papenfort, K., Bouvier, M., Mika, F., Sharma, C. M., & Vogel, J. (2010). Evidence for an autonomous 5' target recognition domain in an Hfq-associated small RNA. Proceedings of the National Academy of Sciences, 107(47), 20435–20440.
RsaE	Staphylococcus aureus	Regulation of central metabolism genes (e.g., TCA cycle)	Species-specific control of metabolic adaptation	Tatiana Rochat, Chantal Bohn, Claire Morvan, Thao Nguyen Le Lam, Fareha Razvi, Adrien Pain, Claire Toffano-Nioche, Prishila Ponien, Annick Jacq, Eric Jacquet, Paul D Fey, Daniel Gautheret, Philippe Bouloc (2018). The conserved regulatory RNA RsaE down-regulates the arginine degradation pathway in Staphylococcus aureus. Nuleic Acid Research. 46(17):8803-8816
SprD	Staphylococcus aureus	Regulation of virulence factor Sbi	Specific to S. aureus; controlled by agr system	Chabelskaya, S., Gaillot, O., & Felden, B. (2010). A Staphylococcus aureus small RNA is required for bacterial virulence and regulates the expression of an immune-evasion molecule. PLoS Pathogens, 6(6), e1000927.
RsmY/Z	P. aeruginosa, Legionella	Sequester translational regulator RsmA/CsrA	Biofilm formation and chronic infection in Pseudomonas	Kay, E., Dubuis, C., & Haas, D. (2005). Three small RNAs jointly ensure secondary metabolism and biocontrol in Pseudomonas fluorescens CHA0. Proceedings of the National Academy of Sciences, 102(47), 17136–17141.
PrrF	P. aeruginosa	Iron-responsive repression of iron-using enzymes	Regulates quorum sensing and stress in Pseudomonas	Wilderman, P. J., Sowa, N. A., FitzGerald, D. J., FitzGerald, P. C., Gottesman, S., Ochsner, U. A., & Vasil, M. L. (2004). Identification of tandem duplicate regulatory small RNAs in Pseudomonas aeruginosa involved in iron homeostasis. Proceedings of the National Academy of Sciences, 101(26), 9792–9797.
Qrr sRNAs	Vibrio spp.	Regulate quorum sensing by repressing hapR, activating aphA	Integrates quorum cues with virulence in V. cholerae	Lenz, D. H., Mok, K. C., Lilley, B. N., Kulkarni, R. V., Wingreen, N. S., & Bassler, B. L. (2004). The small RNA chaperone Hfq and multiple small RNAs control quorum sensing in Vibrio harveyi and Vibrio cholerae. Cell, 118(1), 69–82.
VrrA	Vibrio cholerae	Stress-responsive repression of outer membrane porins	Linked to ToxR-regulated virulence control	Song, T., Mika, F., Lindmark, B., Liu, Z., Schild, S., Bishop, A., ... & Camilli, A. (2008). A new Vibrio cholerae sRNA modulates colonization and affects release of outer membrane vesicles. Molecular Microbiology, 70(1), 100–111.
Mcr11	Mycobacterium tuberculosis	Emerging role in central metabolism	Regulation under hypoxia during infection	Roxie C. Girardin, Kathleen A. McDonough (2020) Small RNA Mcr11 requires the transcription factor AbmR for stable expression and regulates genes involved in the central metabolism of Mycobacterium tuberculosis. Molecular Microbiology 113(2):504-520.
LhrA	Listeria monocytogenes	Post-transcriptional regulation of metabolism-related mRNAs	Hfq-dependent regulation of chiA, linked to virulence	Nielsen, J. S., Lei, L. K., Ebersbach, T., Olsen, A. S., Klitgaard, J. K., Valentin-Hansen, P., & Kallipolitis, B. H. (2010). Defining a role for Hfq in Gram-positive bacteria: evidence for Hfq-dependent antisense regulation in Listeria monocytogenes. Nucleic Acids Research, 38(3), 907–919.
